# Supplementary material for: A Review of Web-Based Nutrition Information in Spanish for Cancer Patients and Survivors
Source: Nutrients. 2022 Mar 30;14(7):1441. doi: 10.3390/nu14071441 (PMC9003392; doi:10.3390/nu14071441)
Supplement: Supplementary file 1 [file nutrients-14-01441-s001.zip]

Archive with 1 entries (1 files):
- nutrients-1625874-supplementary.pdf
